# Supplementary material for: Cryptomyrus: a new genus of Mormyridae (Teleostei, Osteoglossomorpha) with two new species from Gabon, West-Central Africa
Source: Zookeys. 2016 Feb 8;(561):117–50. doi: 10.3897/zookeys.561.7137 (PMC4768369; doi:10.3897/zookeys.561.7137)
Supplement: XML Treatment for Cryptomyrus [file zookeys.561.7137-treatment1.xml]

<!DOCTYPE tp:taxon-treatment
  PUBLIC "-//TaxonX//DTD Taxonomic Treatment Publishing DTD v0 20100105//EN" "tax-treatment-NSO.dtd">
<tp:taxon-treatment xmlns:tp="http://www.plazi.org/taxpub"><tp:treatment-meta><kwd-group><label>Taxon classification</label><kwd><named-content content-type="kingdom">Animalia</named-content></kwd><kwd><named-content content-type="order">Osteoglossiformes</named-content></kwd><kwd><named-content content-type="family">Mormyridae</named-content></kwd></kwd-group><mixed-citation publication-type="journal"><person-group><name><surname>Sullivan</surname><given-names>John P.</given-names></name><name><surname>Lavoué</surname><given-names>Sébastien</given-names></name><name><surname>Hopkins</surname><given-names>Carl D.</given-names></name></person-group><article-title><italic><tp:taxon-name><tp:taxon-name-part taxon-name-part-type="genus">Cryptomyrus</tp:taxon-name-part></tp:taxon-name></italic>: a new genus of <tp:taxon-name><tp:taxon-name-part taxon-name-part-type="family">Mormyridae</tp:taxon-name-part></tp:taxon-name> (<tp:taxon-name><tp:taxon-name-part taxon-name-part-type="subclass">Teleostei</tp:taxon-name-part></tp:taxon-name>, <tp:taxon-name><tp:taxon-name-part taxon-name-part-type="superorder">Osteoglossomorpha</tp:taxon-name-part></tp:taxon-name>) with two new species from Gabon, West-Central Africa</article-title><source>Zookeys</source><day>8</day><month>2</month><year>2016</year><volume>2016</volume><issue>561</issue><fpage>117</fpage><lpage>150</lpage><pub-id pub-id-type="doi">10.3897/zookeys.561.7137</pub-id></mixed-citation></tp:treatment-meta><tp:nomenclature><tp:taxon-name>
            <tp:taxon-name-part taxon-name-part-type="genus">Cryptomyrus</tp:taxon-name-part>
            <object-id xmlns:xlink="http://www.w3.org/1999/xlink" content-type="zoobank" xlink:type="simple">http://zoobank.org/E7F2B850-5FEB-4859-AD41-0DE6A079398C</object-id>
          </tp:taxon-name><tp:taxon-status xmlns:xlink="http://www.w3.org/1999/xlink" xlink:type="simple">gen. n.</tp:taxon-status></tp:nomenclature><tp:treatment-sec sec-type="Type species"><title>Type species.</title><p>
            <italic><tp:taxon-name><tp:taxon-name-part taxon-name-part-type="genus">Cryptomyrus</tp:taxon-name-part> <tp:taxon-name-part taxon-name-part-type="species">ogoouensis</tp:taxon-name-part></tp:taxon-name></italic> sp. n.</p></tp:treatment-sec><tp:treatment-sec sec-type="Included species"><title>Included species.</title><p>
            <italic><tp:taxon-name><tp:taxon-name-part taxon-name-part-type="genus">Cryptomyrus</tp:taxon-name-part> <tp:taxon-name-part taxon-name-part-type="species">ogoouensis</tp:taxon-name-part></tp:taxon-name></italic> sp. n., <italic><tp:taxon-name><tp:taxon-name-part taxon-name-part-type="genus">Cryptomyrus</tp:taxon-name-part> <tp:taxon-name-part taxon-name-part-type="species">ona</tp:taxon-name-part></tp:taxon-name></italic> sp. n.</p></tp:treatment-sec><tp:treatment-sec sec-type="Diagnosis"><title>Diagnosis.</title><p>
            <italic><tp:taxon-name><tp:taxon-name-part taxon-name-part-type="genus">Cryptomyrus</tp:taxon-name-part></tp:taxon-name></italic> gen. n. is distinguished from all other mormyrid genera by combination of the following features. Scales large: 44 or 45 along the midlateral line, with about 42 pierced lateral line scales; mouth subinferior; broad but nonprotrusive chin swelling that does not extend beyond snout; snout expansive and rounded in lateral profile with slight inflection point visible above anterior margin of eye in lateral view; snout somewhat v-shaped in dorsal view; eye large, 19–20% <abbrev xmlns:xlink="http://www.w3.org/1999/xlink" xlink:title="head length" xlink:type="simple">HL</abbrev>; middle four teeth on dentary squarish, broad and spatulate, oriented nearly horizontally, central two lower teeth longest along inner edges and in contact with each other, jutting in advance of neighboring pair and forming a trowel-like shape (Fig. <xref ref-type="fig" rid="F6">6</xref>); ventral profile of head with marked concavity between gular region and chin, body depth increasing rapidly from there to pelvic-fin origin, body depth at pelvic-fin origin 21–24% <abbrev xmlns:xlink="http://www.w3.org/1999/xlink" xlink:title="standard length" xlink:type="simple">SL</abbrev>; <!--PageBreak-->interorbital width 32–35% <abbrev xmlns:xlink="http://www.w3.org/1999/xlink" xlink:title="head length" xlink:type="simple">HL</abbrev>; dorsal-fin length 78–88% of anal-fin length; caudal-peduncle depth at end of anal fin greater than 30% of caudal-peduncle length; faint, wide and diffuse band of pigment between anterior portion of dorsal fin and anal-fin bases, darkest from midlateral region dorsally.</p></tp:treatment-sec><tp:treatment-sec sec-type="Comparisons"><title>Comparisons.</title><p>Very few <tp:taxon-name><tp:taxon-name-part taxon-name-part-type="subfamily">Mormyrinae</tp:taxon-name-part></tp:taxon-name> have so few midlateral scales. Only some of the large-scaled <italic><tp:taxon-name><tp:taxon-name-part taxon-name-part-type="genus">Marcusenius</tp:taxon-name-part></tp:taxon-name></italic> such as <italic><tp:taxon-name><tp:taxon-name-part taxon-name-part-type="genus">Marcusenius</tp:taxon-name-part> <tp:taxon-name-part taxon-name-part-type="species">moorii</tp:taxon-name-part></tp:taxon-name></italic> (<xref ref-type="bibr" rid="B5">Boden et al. 1997</xref>) and smaller species of <italic><tp:taxon-name><tp:taxon-name-part taxon-name-part-type="genus">Stomatorhinus</tp:taxon-name-part></tp:taxon-name></italic> and <italic><tp:taxon-name><tp:taxon-name-part taxon-name-part-type="genus">Pollimyrus</tp:taxon-name-part></tp:taxon-name></italic> are in the same range. <italic><tp:taxon-name><tp:taxon-name-part taxon-name-part-type="genus">Cryptomyrus</tp:taxon-name-part></tp:taxon-name></italic> has a more pronounced chin swelling than <italic><tp:taxon-name><tp:taxon-name-part taxon-name-part-type="genus">Ivindomyrus</tp:taxon-name-part></tp:taxon-name></italic> and <italic><tp:taxon-name><tp:taxon-name-part taxon-name-part-type="genus">Paramormyrops</tp:taxon-name-part></tp:taxon-name></italic>, although it does not protrude forward beyond the snout as in <italic><tp:taxon-name><tp:taxon-name-part taxon-name-part-type="genus">Marcusenius</tp:taxon-name-part></tp:taxon-name></italic>. <italic><tp:taxon-name><tp:taxon-name-part taxon-name-part-type="genus">Cryptomyrus</tp:taxon-name-part></tp:taxon-name></italic> has a noticeably more fusiform body shape and larger eye (19–20% <abbrev xmlns:xlink="http://www.w3.org/1999/xlink" xlink:title="head length" xlink:type="simple">HL</abbrev>) than <italic><tp:taxon-name><tp:taxon-name-part taxon-name-part-type="genus">Paramormyrops</tp:taxon-name-part></tp:taxon-name></italic> (eye 11–16% <abbrev xmlns:xlink="http://www.w3.org/1999/xlink" xlink:title="head length" xlink:type="simple">HL</abbrev>), the most speciose mormyrin genus in Gabon and Lower Guinea, which also lacks the band of pigment between the dorsal and anal fins.</p></tp:treatment-sec><tp:treatment-sec sec-type="Etymology"><title>Etymology.</title><p>Gender masculine; from the Greek <italic>kryptos</italic> meaning secret or hidden referring to the rarity of these fishes in collections and the Greek <italic>myros</italic>, a kind of fish, a suffix used in the names of many other mormyrid genera.</p></tp:treatment-sec><tp:treatment-sec><!--Section generated to contain objects referenced in tp:taxon-treatment.--><fig id="F6" position="float" orientation="portrait"><label>Figure 6.</label><caption><p>Mouth and dentary teeth in <bold>A</bold> <italic><tp:taxon-name><tp:taxon-name-part taxon-name-part-type="genus">Cryptomyrus</tp:taxon-name-part> <tp:taxon-name-part taxon-name-part-type="species">ogoouensis</tp:taxon-name-part></tp:taxon-name></italic> holotype <named-content xmlns:xlink="http://www.w3.org/1999/xlink" content-type="dwc:institutional_code" xlink:type="simple">CUMV</named-content> 98155 <bold>B</bold> <italic><tp:taxon-name><tp:taxon-name-part taxon-name-part-type="genus">Cryptomyrus</tp:taxon-name-part> <tp:taxon-name-part taxon-name-part-type="species">ona</tp:taxon-name-part></tp:taxon-name></italic> holotype <named-content xmlns:xlink="http://www.w3.org/1999/xlink" content-type="dwc:institutional_code" xlink:type="simple">MNHN</named-content> 2003-0425 <bold>C</bold> <italic><tp:taxon-name><tp:taxon-name-part taxon-name-part-type="genus">Cryptomyrus</tp:taxon-name-part> <tp:taxon-name-part taxon-name-part-type="species">ona</tp:taxon-name-part></tp:taxon-name></italic> non-type <named-content xmlns:xlink="http://www.w3.org/1999/xlink" content-type="dwc:institutional_code" xlink:type="simple">CUMV</named-content> 9864; dentary teeth in <bold>D</bold> <italic><tp:taxon-name><tp:taxon-name-part taxon-name-part-type="genus">Boulengeromyrus</tp:taxon-name-part> <tp:taxon-name-part taxon-name-part-type="species">knoepffleri</tp:taxon-name-part></tp:taxon-name></italic> <named-content xmlns:xlink="http://www.w3.org/1999/xlink" content-type="dwc:institutional_code" xlink:type="simple">CUMV</named-content> 81643 tag no. 2254 <bold>E</bold> <italic><tp:taxon-name><tp:taxon-name-part taxon-name-part-type="genus">Ivindomyrus</tp:taxon-name-part> <tp:taxon-name-part taxon-name-part-type="species">marchei</tp:taxon-name-part></tp:taxon-name></italic> <named-content xmlns:xlink="http://www.w3.org/1999/xlink" content-type="dwc:institutional_code" xlink:type="simple">CUMV</named-content> 96827 tag no. JPS-1043 <bold>F</bold> <italic><tp:taxon-name><tp:taxon-name-part taxon-name-part-type="genus">Ivindomyrus</tp:taxon-name-part> <tp:taxon-name-part taxon-name-part-type="species">opdenboschi</tp:taxon-name-part></tp:taxon-name></italic> <named-content xmlns:xlink="http://www.w3.org/1999/xlink" content-type="dwc:institutional_code" xlink:type="simple">CUMV</named-content> 89324 tag no. 5654 <bold>G</bold> <italic><tp:taxon-name><tp:taxon-name-part taxon-name-part-type="genus">Hippopotamyrus</tp:taxon-name-part> <tp:taxon-name-part taxon-name-part-type="species">castor</tp:taxon-name-part></tp:taxon-name></italic> <named-content xmlns:xlink="http://www.w3.org/1999/xlink" content-type="dwc:institutional_code" xlink:type="simple">CUMV</named-content> 89955 tag no. 6033 <bold>H</bold> <italic><tp:taxon-name><tp:taxon-name-part taxon-name-part-type="genus">Paramormyrops</tp:taxon-name-part></tp:taxon-name></italic> sp. “SN4” <named-content xmlns:xlink="http://www.w3.org/1999/xlink" content-type="dwc:institutional_code" xlink:type="simple">CUMV</named-content> 81322. Scale bars = 1 millimeter.</p></caption><graphic xmlns:xlink="http://www.w3.org/1999/xlink" xlink:href="zookeys-561-117-g006.jpg" position="float" orientation="portrait" xlink:type="simple" id="oo_77126.jpg"/></fig></tp:treatment-sec><ref-list><ref id="B5"><mixed-citation xmlns:xlink="http://www.w3.org/1999/xlink" xlink:type="simple">
          <person-group><name name-style="western"><surname>Boden</surname><given-names>G</given-names></name><name name-style="western"><surname>Teugels</surname><given-names>GG</given-names></name><name name-style="western"><surname>Hopkins</surname><given-names>CD</given-names></name></person-group> (<year>1997</year>) <article-title>A systematic revision of the large-scaled <italic><tp:taxon-name><tp:taxon-name-part taxon-name-part-type="genus">Marcusenius</tp:taxon-name-part></tp:taxon-name></italic> with description of a new species from Cameroon (<tp:taxon-name><tp:taxon-name-part taxon-name-part-type="subclass">Teleostei</tp:taxon-name-part></tp:taxon-name>; <tp:taxon-name><tp:taxon-name-part taxon-name-part-type="superorder">Osteoglossomorpha</tp:taxon-name-part></tp:taxon-name>; <tp:taxon-name><tp:taxon-name-part taxon-name-part-type="family">Mormyridae</tp:taxon-name-part></tp:taxon-name>).</article-title> <source>Journal of Natural History</source> <volume>31</volume>: <fpage>1645</fpage>–<lpage>1682</lpage>. doi: <ext-link xlink:type="simple" ext-link-type="doi" xlink:href="10.1080/00222939700770881">10.1080/00222939700770881</ext-link></mixed-citation></ref></ref-list></tp:taxon-treatment>
