# Supplementary material for: Cryptomyrus: a new genus of Mormyridae (Teleostei, Osteoglossomorpha) with two new species from Gabon, West-Central Africa
Source: Zookeys. 2016 Feb 8;(561):117–50. doi: 10.3897/zookeys.561.7137 (PMC4768369; doi:10.3897/zookeys.561.7137)
Supplement: XML Treatment for Cryptomyrus ogoouensis [file zookeys.561.7137-treatment2.xml]

<!DOCTYPE tp:taxon-treatment
  PUBLIC "-//TaxonX//DTD Taxonomic Treatment Publishing DTD v0 20100105//EN" "tax-treatment-NSO.dtd">
<tp:taxon-treatment xmlns:tp="http://www.plazi.org/taxpub"><tp:treatment-meta><kwd-group><label>Taxon classification</label><kwd><named-content content-type="kingdom">Animalia</named-content></kwd><kwd><named-content content-type="order">Osteoglossiformes</named-content></kwd><kwd><named-content content-type="family">Mormyridae</named-content></kwd></kwd-group><mixed-citation publication-type="journal"><person-group><name><surname>Sullivan</surname><given-names>John P.</given-names></name><name><surname>Lavoué</surname><given-names>Sébastien</given-names></name><name><surname>Hopkins</surname><given-names>Carl D.</given-names></name></person-group><article-title><italic><tp:taxon-name><tp:taxon-name-part taxon-name-part-type="genus">Cryptomyrus</tp:taxon-name-part></tp:taxon-name></italic>: a new genus of <tp:taxon-name><tp:taxon-name-part taxon-name-part-type="family">Mormyridae</tp:taxon-name-part></tp:taxon-name> (<tp:taxon-name><tp:taxon-name-part taxon-name-part-type="subclass">Teleostei</tp:taxon-name-part></tp:taxon-name>, <tp:taxon-name><tp:taxon-name-part taxon-name-part-type="superorder">Osteoglossomorpha</tp:taxon-name-part></tp:taxon-name>) with two new species from Gabon, West-Central Africa</article-title><source>Zookeys</source><day>8</day><month>2</month><year>2016</year><volume>2016</volume><issue>561</issue><fpage>117</fpage><lpage>150</lpage><pub-id pub-id-type="doi">10.3897/zookeys.561.7137</pub-id></mixed-citation></tp:treatment-meta><tp:nomenclature><tp:taxon-name>
            <tp:taxon-name-part taxon-name-part-type="genus">Cryptomyrus</tp:taxon-name-part>
            <tp:taxon-name-part taxon-name-part-type="species">ogoouensis</tp:taxon-name-part>
            <object-id xmlns:xlink="http://www.w3.org/1999/xlink" content-type="zoobank" xlink:type="simple">http://zoobank.org/61AA9C32-4368-47D8-98DD-DF7FA8A279CC</object-id>
          </tp:taxon-name><tp:taxon-status xmlns:xlink="http://www.w3.org/1999/xlink" xlink:type="simple">sp. n.</tp:taxon-status><xref ref-type="fig" rid="F7">Fig. 7</xref><xref ref-type="table" rid="T4">; Table 4</xref></tp:nomenclature><tp:treatment-sec sec-type="Holotype"><title>Holotype.</title><p>
            <named-content xmlns:xlink="http://www.w3.org/1999/xlink" content-type="dwc:institutional_code" xlink:type="simple">CUMV</named-content> 98155, tag no. JPS-1194, 132 mm <abbrev xmlns:xlink="http://www.w3.org/1999/xlink" xlink:title="total length" xlink:type="simple">TL</abbrev>, 111.6 mm <abbrev xmlns:xlink="http://www.w3.org/1999/xlink" xlink:title="standard length" xlink:type="simple">SL</abbrev>, female; Ogooué–Lolo Province, Gabon: Ogooué River at Doumé falls, off rocks on left bank near village of Doumé, approx. 1.5 meters depth, <named-content xmlns:xlink="http://www.w3.org/1999/xlink" content-type="dwc:verbatimCoordinates" xlink:type="simple">0°50.4822'S, 12°57.9288'E</named-content>, earthworm-baited fish trap, J.P. Sullivan, B. Sidlauskas, J.H. Mve Beh, J. Cutler, &amp; A. Dolé, 17 September 2014.</p></tp:treatment-sec><tp:treatment-sec sec-type="Diagnosis"><title>Diagnosis.</title><p>
            <italic><tp:taxon-name><tp:taxon-name-part taxon-name-part-type="genus">Cryptomyrus</tp:taxon-name-part> <tp:taxon-name-part taxon-name-part-type="species">ogoouensis</tp:taxon-name-part></tp:taxon-name></italic> sp. n. is readily differentiated from its sole congener, <italic><tp:taxon-name><tp:taxon-name-part taxon-name-part-type="genus">Cryptomyrus</tp:taxon-name-part> <tp:taxon-name-part taxon-name-part-type="species">ona</tp:taxon-name-part></tp:taxon-name></italic> sp. n., in the possession of an anal-fin origin located well in advance of the dorsal fin (first dorsal ray above anal-fin ray 7 vs. first dorsal ray above anal-fin ray 3), a narrow caudal peduncle (depth 5.1% <abbrev xmlns:xlink="http://www.w3.org/1999/xlink" xlink:title="standard length" xlink:type="simple">SL</abbrev> vs. 6.0–6.8% <abbrev xmlns:xlink="http://www.w3.org/1999/xlink" xlink:title="standard length" xlink:type="simple">SL</abbrev>), and lobes of caudal fin nearly as long as caudal peduncle (vs. markedly shorter).</p></tp:treatment-sec><tp:treatment-sec sec-type="Description"><title>Description.</title><p>Morphometric and meristic data for holotype (female, 111.6 mm <abbrev xmlns:xlink="http://www.w3.org/1999/xlink" xlink:title="standard length" xlink:type="simple">SL</abbrev>) presented in Table <xref ref-type="table" rid="T4">4</xref>. Maximum size of this species unknown. Body fusiform with dorsal and ventral profiles gently convex, greatest body depth between terminus of pelvic fin and urogenital pore. Body compressed, widest at head. Dorsal head profile very nearly straight from back of head to above eye, a slight indentation above anterior margin of eye and abruptly angled at tip of snout. In lateral view, upper lip to tip of snout nearly a straight line, forming a 90° angle with top of head. Ventral profile of head with marked concavity between gular region and chin, body depth increasing rapidly from there to below mid level of pectoral fin. Snout blunt, deep and broad, rounded from above. Tip of snout on level with center of eye, projecting beyond upper lip. Nostrils well separated from each other and from eye; posterior naris at level of bottom of orbit, anterior naris just below line through center of eye; straight line drawn through nostrils passes through tip of snout and just below pectoral-fin origin. Mouth subinferior, small, rictus beneath posterior naris in advance of eye. Chin swelling present: expansive, but not protruding beyond snout. Premaxillary teeth 5, notched, dentary teeth 6, broad, squarish, spatulate, center four oriented horizontally. Center two projecting beyond neighboring pair, longest along inner edges (Fig. <xref ref-type="fig" rid="F6">6</xref>). Eye large, laterally positioned on head. Predorsal distance greater than preanal distance; anal-fin origin well in advance of dorsal fin: first dorsal ray above anal-fin ray 7 (branched ray 4); dorsal-fin base shorter than anal-fin base; dorsal-fin rays 3+21, anal-fin rays 3+28; 3 anal-fin rays beyond last dorsal-fin ray. Dorsal fin with strongly falcate posterior margin. Longest dorsal-fin ray is second branched ray; next 10 rays successively shorter; final 8 rays equal in length. Anal fin with gently falcate posterior margin. Longest anal-fin ray is third branched ray; next 13 rays successively shorter, final 12 rays equal in length. Pectoral fin long and pointed distally, with 10 rays, extending to vertical through middle of pelvic fin. Pelvic fin with 6 rays, closer to pectoral-fin origin than to anal-fin origin. Caudal peduncle narrow, depth at middle equal to depth at origin. Caudal fin deeply forked with 20 rays in each lobe, lobes long with rounded ends, scaled at bases; distance from caudal flexion to caudal tips roughly equal to <abbrev xmlns:xlink="http://www.w3.org/1999/xlink" xlink:title="caudal peduncle length" xlink:type="simple">CPL</abbrev>. Body covered by thin, cycloid scales, head naked. Body scales large along sides, smaller dorsally: 43 pierced lateral line scales + 2 unpierced along midlateral line, 19 scales in transverse series between origins of dorsal and anal fins, 9 from pelvic fin to midlateral line, 12 around caudal peduncle. Total vertebrae 43; epineurals associated with vertebrae 1–9, vertebral centra 2–13 with pleural ribs directly attached, vertebrae 14–17 with pleural ribs displaced beneath haemal arches; caudal vertebrae 18–43. Hypurals 1 &amp; 2 unfused.</p><fig id="F7" position="float" orientation="portrait"><label>Figure 7.</label><caption><p>Holotype of <italic><tp:taxon-name><tp:taxon-name-part taxon-name-part-type="genus">Cryptomyrus</tp:taxon-name-part> <tp:taxon-name-part taxon-name-part-type="species">ogoouensis</tp:taxon-name-part></tp:taxon-name></italic> <named-content xmlns:xlink="http://www.w3.org/1999/xlink" content-type="dwc:institutional_code" xlink:type="simple">CUMV</named-content> 98155, female, 112 mm <abbrev xmlns:xlink="http://www.w3.org/1999/xlink" xlink:title="standard length" xlink:type="simple">SL</abbrev>, Ogooué River at Doumé falls, Ogooué-Lolo Province, Gabon. Left and right views of preserved whole specimen and radiograph shown below photo of specimen immediately post-mortem. Scale bar = 1 centimeter.</p></caption><graphic xmlns:xlink="http://www.w3.org/1999/xlink" xlink:href="zookeys-561-117-g007.jpg" position="float" orientation="portrait" xlink:type="simple" id="oo_77127.jpg"/></fig><table-wrap id="T4" position="float" orientation="portrait"><label>Table 4.</label><caption><p>Descriptive morphometrics and meristics. Data shown for holotype of <italic><tp:taxon-name><tp:taxon-name-part taxon-name-part-type="genus">Cryptomyrus</tp:taxon-name-part> <tp:taxon-name-part taxon-name-part-type="species">ogoouensis</tp:taxon-name-part></tp:taxon-name></italic> sp. n. (<named-content xmlns:xlink="http://www.w3.org/1999/xlink" content-type="dwc:institutional_code" xlink:type="simple">CUMV</named-content> 98155) and the holotype (<named-content xmlns:xlink="http://www.w3.org/1999/xlink" content-type="dwc:institutional_code" xlink:type="simple">MNHN</named-content> 2003-0425) and second specimen (<named-content xmlns:xlink="http://www.w3.org/1999/xlink" content-type="dwc:institutional_code" xlink:type="simple">CUMV</named-content> 98647) of <italic><tp:taxon-name><tp:taxon-name-part taxon-name-part-type="genus">Cryptomyrus</tp:taxon-name-part> <tp:taxon-name-part taxon-name-part-type="species">ona</tp:taxon-name-part></tp:taxon-name></italic> sp. n. expressed in millimeters (mm) and as a percent of standard measures.</p></caption><table id="TID0EUKBI" rules="all"><tbody><tr><th rowspan="1" colspan="1">Character</th><th rowspan="1" colspan="1">
              <italic><tp:taxon-name><tp:taxon-name-part taxon-name-part-type="genus">Cryptomyrus</tp:taxon-name-part> <tp:taxon-name-part taxon-name-part-type="species">ogoouensis</tp:taxon-name-part></tp:taxon-name></italic> sp. n.<break/> Holotype<break/> <named-content xmlns:xlink="http://www.w3.org/1999/xlink" content-type="dwc:institutional_code" xlink:type="simple">CUMV</named-content> 98155<break/> Ogooué River at Doumé</th><th rowspan="1" colspan="1">
              <italic><tp:taxon-name><tp:taxon-name-part taxon-name-part-type="genus">Cryptomyrus</tp:taxon-name-part> <tp:taxon-name-part taxon-name-part-type="species">ona</tp:taxon-name-part></tp:taxon-name></italic> sp. n.<break/> Holotype<break/> <named-content xmlns:xlink="http://www.w3.org/1999/xlink" content-type="dwc:institutional_code" xlink:type="simple">MNHN</named-content> 2003-0425<break/> Moukalaba River</th><th rowspan="1" colspan="1">
              <italic><tp:taxon-name><tp:taxon-name-part taxon-name-part-type="genus">Cryptomyrus</tp:taxon-name-part> <tp:taxon-name-part taxon-name-part-type="species">ona</tp:taxon-name-part></tp:taxon-name></italic> sp. n.<break/> Non-type<break/> <named-content xmlns:xlink="http://www.w3.org/1999/xlink" content-type="dwc:institutional_code" xlink:type="simple">CUMV</named-content> 98647<break/> Mabounié River</th></tr><tr><td rowspan="1" colspan="1">Standard length (<abbrev xmlns:xlink="http://www.w3.org/1999/xlink" xlink:title="standard length" xlink:type="simple">SL</abbrev>), mm</td><td rowspan="1" colspan="1">111.6</td><td rowspan="1" colspan="1">107.8</td><td rowspan="1" colspan="1">98.1</td></tr><tr><td rowspan="1" colspan="1">Head length (<abbrev xmlns:xlink="http://www.w3.org/1999/xlink" xlink:title="head length" xlink:type="simple">HL</abbrev>), mm</td><td rowspan="1" colspan="1">24.3</td><td rowspan="1" colspan="1">24.3</td><td rowspan="1" colspan="1">22.6</td></tr><tr><td rowspan="1" colspan="4">
              <bold>Percent of <abbrev xmlns:xlink="http://www.w3.org/1999/xlink" xlink:title="standard length" xlink:type="simple">SL</abbrev></bold>
            </td></tr><tr><td rowspan="1" colspan="1">Body depth at pelvic fin (<abbrev xmlns:xlink="http://www.w3.org/1999/xlink" xlink:title="body depth" xlink:type="simple">BD</abbrev>)</td><td rowspan="1" colspan="1">23.4</td><td rowspan="1" colspan="1">24.2</td><td rowspan="1" colspan="1">20.8</td></tr><tr><td rowspan="1" colspan="1">Head length (membrane) (<abbrev xmlns:xlink="http://www.w3.org/1999/xlink" xlink:title="head length" xlink:type="simple">HL</abbrev>)</td><td rowspan="1" colspan="1">21.8</td><td rowspan="1" colspan="1">22.6</td><td rowspan="1" colspan="1">23.0</td></tr><tr><td rowspan="1" colspan="1">Head length (opercle bone) (<abbrev xmlns:xlink="http://www.w3.org/1999/xlink" xlink:title="head length to the end of the opercle bone" xlink:type="simple">HLBO</abbrev>)</td><td rowspan="1" colspan="1">18.1</td><td rowspan="1" colspan="1">20.3</td><td rowspan="1" colspan="1">19.6</td></tr><tr><td rowspan="1" colspan="1">Predorsal distance (<abbrev xmlns:xlink="http://www.w3.org/1999/xlink" xlink:title="predorsal distance" xlink:type="simple">PDD</abbrev>)</td><td rowspan="1" colspan="1">62.7</td><td rowspan="1" colspan="1">62.4</td><td rowspan="1" colspan="1">63.1</td></tr><tr><td rowspan="1" colspan="1">Preanal distance (<abbrev xmlns:xlink="http://www.w3.org/1999/xlink" xlink:title="preanal distance" xlink:type="simple">PAD</abbrev>)</td><td rowspan="1" colspan="1">55.0</td><td rowspan="1" colspan="1">62.3</td><td rowspan="1" colspan="1">58.7</td></tr><tr><td rowspan="1" colspan="1">Prepelvic distance (<abbrev xmlns:xlink="http://www.w3.org/1999/xlink" xlink:title="prepelvic distance" xlink:type="simple">PPLD</abbrev>)</td><td rowspan="1" colspan="1">35.0</td><td rowspan="1" colspan="1">40.2</td><td rowspan="1" colspan="1">35.7</td></tr><tr><td rowspan="1" colspan="1">Prepectoral distance (<abbrev xmlns:xlink="http://www.w3.org/1999/xlink" xlink:title="prepectoral distance" xlink:type="simple">PPCD</abbrev>)</td><td rowspan="1" colspan="1">21.5</td><td rowspan="1" colspan="1">24.5</td><td rowspan="1" colspan="1">21.8</td></tr><tr><td rowspan="1" colspan="1">Caudal peduncle depth (<abbrev xmlns:xlink="http://www.w3.org/1999/xlink" xlink:title="caudal peduncle depth" xlink:type="simple">CPD</abbrev>)</td><td rowspan="1" colspan="1">5.1</td><td rowspan="1" colspan="1">6.8</td><td rowspan="1" colspan="1">6.6</td></tr><tr><td rowspan="1" colspan="1">Caudal peduncle length (<abbrev xmlns:xlink="http://www.w3.org/1999/xlink" xlink:title="caudal peduncle length" xlink:type="simple">CPL</abbrev>)</td><td rowspan="1" colspan="1">16.4</td><td rowspan="1" colspan="1">18.0</td><td rowspan="1" colspan="1">18.6</td></tr><tr><td rowspan="1" colspan="1">Head width (<abbrev xmlns:xlink="http://www.w3.org/1999/xlink" xlink:title="head width" xlink:type="simple">HW</abbrev>)</td><td rowspan="1" colspan="1">10.1</td><td rowspan="1" colspan="1">10.7</td><td rowspan="1" colspan="1">11.0</td></tr><tr><td rowspan="1" colspan="1">Pectoral-fin length (<abbrev xmlns:xlink="http://www.w3.org/1999/xlink" xlink:title="pectoral-fin length" xlink:type="simple">PCFL</abbrev>)</td><td rowspan="1" colspan="1">18.8</td><td rowspan="1" colspan="1">18.5</td><td rowspan="1" colspan="1">17.8</td></tr><tr><td rowspan="1" colspan="1">Pelvic-fin length (<abbrev xmlns:xlink="http://www.w3.org/1999/xlink" xlink:title="pelvic-fin length" xlink:type="simple">PLFL</abbrev>)</td><td rowspan="1" colspan="1">11.6</td><td rowspan="1" colspan="1">10.9</td><td rowspan="1" colspan="1">12.7</td></tr><tr><td rowspan="1" colspan="1">Pelvic-anal-fin distance (<abbrev xmlns:xlink="http://www.w3.org/1999/xlink" xlink:title="pelvic-to-anal-fin distance" xlink:type="simple">DPLAF</abbrev>)</td><td rowspan="1" colspan="1">19.8</td><td rowspan="1" colspan="1">22.9</td><td rowspan="1" colspan="1">22.3</td></tr><tr><td rowspan="1" colspan="1">Pectoral-anal-fin distance (<abbrev xmlns:xlink="http://www.w3.org/1999/xlink" xlink:title="pectoral-to-anal-fin distance" xlink:type="simple">DPCAF</abbrev>)</td><td rowspan="1" colspan="1">33.9</td><td rowspan="1" colspan="1">37.8</td><td rowspan="1" colspan="1">37.3</td></tr><tr><td rowspan="1" colspan="1">Anal-fin base length (<abbrev xmlns:xlink="http://www.w3.org/1999/xlink" xlink:title="anal-fin length" xlink:type="simple">AFL</abbrev>)</td><td rowspan="1" colspan="1">29.5</td><td rowspan="1" colspan="1">22.1</td><td rowspan="1" colspan="1">24.3</td></tr><tr><td rowspan="1" colspan="1">Dorsal-fin base length (<abbrev xmlns:xlink="http://www.w3.org/1999/xlink" xlink:title="dorsal-fin length" xlink:type="simple">DFL</abbrev>)</td><td rowspan="1" colspan="1">23.2</td><td rowspan="1" colspan="1">19.4</td><td rowspan="1" colspan="1">20.0</td></tr><tr><td rowspan="1" colspan="4">
              <bold>Percent of <abbrev xmlns:xlink="http://www.w3.org/1999/xlink" xlink:title="head length" xlink:type="simple">HL</abbrev></bold>
            </td></tr><tr><td rowspan="1" colspan="1">Snout length (<abbrev xmlns:xlink="http://www.w3.org/1999/xlink" xlink:title="snout length" xlink:type="simple">SNL</abbrev>)</td><td rowspan="1" colspan="1">26.6</td><td rowspan="1" colspan="1">26.3</td><td rowspan="1" colspan="1">23.1</td></tr><tr><td rowspan="1" colspan="1">Post-orbital length (<abbrev xmlns:xlink="http://www.w3.org/1999/xlink" xlink:title="postorbital length" xlink:type="simple">POL</abbrev>)</td><td rowspan="1" colspan="1">59.0</td><td rowspan="1" colspan="1">59.6</td><td rowspan="1" colspan="1">59.5</td></tr><tr><td rowspan="1" colspan="1">Head width (<abbrev xmlns:xlink="http://www.w3.org/1999/xlink" xlink:title="head width" xlink:type="simple">HW</abbrev>)</td><td rowspan="1" colspan="1">46.1</td><td rowspan="1" colspan="1">47.5</td><td rowspan="1" colspan="1">47.7</td></tr><tr><td rowspan="1" colspan="1">Interorbital width (<abbrev xmlns:xlink="http://www.w3.org/1999/xlink" xlink:title="interorbital width" xlink:type="simple">IOW</abbrev>)</td><td rowspan="1" colspan="1">33.2</td><td rowspan="1" colspan="1">31.9</td><td rowspan="1" colspan="1">34.5</td></tr><tr><td rowspan="1" colspan="1">Head depth (<abbrev xmlns:xlink="http://www.w3.org/1999/xlink" xlink:title="head depth" xlink:type="simple">HD</abbrev>)</td><td rowspan="1" colspan="1">79.4</td><td rowspan="1" colspan="1">78.9</td><td rowspan="1" colspan="1">78.7</td></tr><tr><td rowspan="1" colspan="1">Eye diameter (<abbrev xmlns:xlink="http://www.w3.org/1999/xlink" xlink:title="eye diameter" xlink:type="simple">ED</abbrev>)</td><td rowspan="1" colspan="1">19.5</td><td rowspan="1" colspan="1">19.9</td><td rowspan="1" colspan="1">19.0</td></tr><tr><td rowspan="1" colspan="1">Inter-nostril distance (<abbrev xmlns:xlink="http://www.w3.org/1999/xlink" xlink:title="internarine distance" xlink:type="simple">DNN</abbrev>)</td><td rowspan="1" colspan="1">4.7</td><td rowspan="1" colspan="1">4.2</td><td rowspan="1" colspan="1">5.4</td></tr><tr><td rowspan="1" colspan="1">Nares-eye distance (<abbrev xmlns:xlink="http://www.w3.org/1999/xlink" xlink:title="posterior nares-eye distance" xlink:type="simple">DNE</abbrev>)</td><td rowspan="1" colspan="1">7.2</td><td rowspan="1" colspan="1">5.9</td><td rowspan="1" colspan="1">3.1</td></tr><tr><td rowspan="1" colspan="1">Mouth width (<abbrev xmlns:xlink="http://www.w3.org/1999/xlink" xlink:title="mouth width measured at the inner corner of the front of the mouth" xlink:type="simple">MW</abbrev>)</td><td rowspan="1" colspan="1">14.8</td><td rowspan="1" colspan="1">15.8</td><td rowspan="1" colspan="1">11.8</td></tr><tr><td rowspan="1" colspan="1">Ratios and angles</td><td rowspan="1" colspan="1"/><td rowspan="1" colspan="1"/><td rowspan="1" colspan="1"/></tr><tr><td rowspan="1" colspan="1">Inter-orbital width as % head width</td><td rowspan="1" colspan="1">72.0</td><td rowspan="1" colspan="1">67.2</td><td rowspan="1" colspan="1">72.3</td></tr><tr><td rowspan="1" colspan="1">Pre-anal distance/pre-dorsal distance</td><td rowspan="1" colspan="1">87.8</td><td rowspan="1" colspan="1">100.0</td><td rowspan="1" colspan="1">93.0</td></tr><tr><td rowspan="1" colspan="1">Inter-nostril width as % interorbital width</td><td rowspan="1" colspan="1">14.2</td><td rowspan="1" colspan="1">13.1</td><td rowspan="1" colspan="1">15.6</td></tr><tr><td rowspan="1" colspan="1">Caudal peduncle depth as % CP length</td><td rowspan="1" colspan="1">31.2</td><td rowspan="1" colspan="1">37.7</td><td rowspan="1" colspan="1">35.3</td></tr><tr><td rowspan="1" colspan="1">Length of dorsal/length of anal</td><td rowspan="1" colspan="1">78.5</td><td rowspan="1" colspan="1">87.7</td><td rowspan="1" colspan="1">82.5</td></tr><tr><td rowspan="1" colspan="4">
              <bold>Counts</bold>
            </td></tr><tr><td rowspan="1" colspan="1">Dorsal rays (simple+branched)</td><td rowspan="1" colspan="1">3+21=24</td><td rowspan="1" colspan="1">3+18=21</td><td rowspan="1" colspan="1">3+17=20</td></tr><tr><td rowspan="1" colspan="1">Anal rays (simple +branched)</td><td rowspan="1" colspan="1">3+28=31</td><td rowspan="1" colspan="1">3+21=24</td><td rowspan="1" colspan="1">3+22=25</td></tr><tr><td rowspan="1" colspan="1">Anal rays before dorsal</td><td rowspan="1" colspan="1">7</td><td rowspan="1" colspan="1">2</td><td rowspan="1" colspan="1">4</td></tr><tr><td rowspan="1" colspan="1">Anal rays beyond last dorsal ray</td><td rowspan="1" colspan="1">3</td><td rowspan="1" colspan="1">2</td><td rowspan="1" colspan="1">2</td></tr><tr><td rowspan="1" colspan="1">Pectoral rays</td><td rowspan="1" colspan="1">10</td><td rowspan="1" colspan="1">10</td><td rowspan="1" colspan="1">10</td></tr><tr><td rowspan="1" colspan="1">Pelvic rays</td><td rowspan="1" colspan="1">6</td><td rowspan="1" colspan="1">6</td><td rowspan="1" colspan="1">6</td></tr><tr><td rowspan="1" colspan="1">Total midlateral scales (pierced+unpierced)</td><td rowspan="1" colspan="1">43+2=45</td><td rowspan="1" colspan="1">42+2=44</td><td rowspan="1" colspan="1">42+2=44</td></tr><tr><td rowspan="1" colspan="1">Rows scales above lateral line to dorsal</td><td rowspan="1" colspan="1">9</td><td rowspan="1" colspan="1">9</td><td rowspan="1" colspan="1">7</td></tr><tr><td rowspan="1" colspan="1">Rows scales below lateral line to pelvic</td><td rowspan="1" colspan="1">9</td><td rowspan="1" colspan="1">9</td><td rowspan="1" colspan="1">10</td></tr><tr><td rowspan="1" colspan="1">Caudal peduncular scales</td><td rowspan="1" colspan="1">12</td><td rowspan="1" colspan="1">12</td><td rowspan="1" colspan="1">12</td></tr><tr><td rowspan="1" colspan="1">Teeth upper jaw/lower jaw</td><td rowspan="1" colspan="1">5/6</td><td rowspan="1" colspan="1">5/6</td><td rowspan="1" colspan="1">5/6</td></tr><tr><td rowspan="1" colspan="1">Total vertebrae</td><td rowspan="1" colspan="1">43</td><td rowspan="1" colspan="1">41</td><td rowspan="1" colspan="1">40</td></tr><tr><td rowspan="1" colspan="1">Hypurals 1 &amp; 2</td><td rowspan="1" colspan="1">unfused</td><td rowspan="1" colspan="1">unfused</td><td rowspan="1" colspan="1">unfused</td></tr></tbody></table></table-wrap></tp:treatment-sec><tp:treatment-sec sec-type="Color"><title>Color.</title><p>In life, a light cinnamon brown along sides, darker along dorsum, reflective coppery pigment on lower half of head and along belly to anal fin, mouth and chin whitish. Eye with golden iris, dark center. Faint, diffuse broad band of pigment between dorsal and anal fin occupying 4–5 scales, darker above. Numerous depigmented spots over electroreceptors conspicuous on snout, top of head, belly and upper back. Fins with very lightly pigmented rays, interradial membranes hyaline. In preservation, light brown.</p></tp:treatment-sec><tp:treatment-sec sec-type="Electric organ discharge"><title>Electric organ discharge.</title><p>
            <abbrev xmlns:xlink="http://www.w3.org/1999/xlink" xlink:title="electric organ discharge" xlink:type="simple">EOD</abbrev> waveform recorded from the holotype specimen is very short, about 0.55 millisecond total duration (recorded at 23.2 °C) if measured <!--PageBreak-->from the onset of the first very weak head-negative phase (P0) and only 0.28 milliseconds if measured from the rising phase of the head-positive phase (P1) to the end of the large head negative phase (P2) using a 2% departure-from-baseline threshold (Fig. <xref ref-type="fig" rid="F4">4A</xref>). P1 is twice the duration and 85% of the amplitude of P2. Both P1 and P2 rise and fall smoothly with no inflection points. In advance of P1 there is a weak head-negative (P0) phase, only 0.2% of the peak-to-peak height of P1 and P2, difficult to see without additional amplification. The presence of a P0 indicates that the electrocytes of this species’ electric organ have penetrating stalks innervated on the posterior side of the electrocyte (type Pa) unlike the non-penetrating stalk electrocytes (type NPp) of species of sister genera <italic><tp:taxon-name><tp:taxon-name-part taxon-name-part-type="genus">Boulengeromyrus</tp:taxon-name-part></tp:taxon-name></italic> and <italic><tp:taxon-name><tp:taxon-name-part taxon-name-part-type="genus">Ivindomyrus</tp:taxon-name-part></tp:taxon-name></italic> (<xref ref-type="bibr" rid="B57">Sullivan et al. 2000</xref>). The power spectrum of the <abbrev xmlns:xlink="http://www.w3.org/1999/xlink" xlink:title="electric organ discharge" xlink:type="simple">EOD</abbrev> (Fig. <xref ref-type="fig" rid="F4">4B</xref>) exhibits a broad plateau between 1700 and 8200 Hz with peak power at 4300 Hz.</p></tp:treatment-sec><tp:treatment-sec sec-type="Etymology"><title>Etymology.</title><p>The specific epithet is a Latinized noun in the genitive case and refers to the Ogooué River of Gabon.</p></tp:treatment-sec><tp:treatment-sec sec-type="Distribution and ecology"><title>Distribution and ecology.</title><p>Currently known only from the Ogooué River at Doumé falls. At the collection site, we recorded a water temperature of 26.7 °C, a pH of 6.89, water conductivity of 13.8 μS/cm and dissolved oxygen of 84.7%.</p></tp:treatment-sec><tp:treatment-sec><!--Section generated to contain objects referenced in tp:taxon-treatment.--><fig id="F6" position="float" orientation="portrait"><label>Figure 6.</label><caption><p>Mouth and dentary teeth in <bold>A</bold> <italic><tp:taxon-name><tp:taxon-name-part taxon-name-part-type="genus">Cryptomyrus</tp:taxon-name-part> <tp:taxon-name-part taxon-name-part-type="species">ogoouensis</tp:taxon-name-part></tp:taxon-name></italic> holotype <named-content xmlns:xlink="http://www.w3.org/1999/xlink" content-type="dwc:institutional_code" xlink:type="simple">CUMV</named-content> 98155 <bold>B</bold> <italic><tp:taxon-name><tp:taxon-name-part taxon-name-part-type="genus">Cryptomyrus</tp:taxon-name-part> <tp:taxon-name-part taxon-name-part-type="species">ona</tp:taxon-name-part></tp:taxon-name></italic> holotype <named-content xmlns:xlink="http://www.w3.org/1999/xlink" content-type="dwc:institutional_code" xlink:type="simple">MNHN</named-content> 2003-0425 <bold>C</bold> <italic><tp:taxon-name><tp:taxon-name-part taxon-name-part-type="genus">Cryptomyrus</tp:taxon-name-part> <tp:taxon-name-part taxon-name-part-type="species">ona</tp:taxon-name-part></tp:taxon-name></italic> non-type <named-content xmlns:xlink="http://www.w3.org/1999/xlink" content-type="dwc:institutional_code" xlink:type="simple">CUMV</named-content> 9864; dentary teeth in <bold>D</bold> <italic><tp:taxon-name><tp:taxon-name-part taxon-name-part-type="genus">Boulengeromyrus</tp:taxon-name-part> <tp:taxon-name-part taxon-name-part-type="species">knoepffleri</tp:taxon-name-part></tp:taxon-name></italic> <named-content xmlns:xlink="http://www.w3.org/1999/xlink" content-type="dwc:institutional_code" xlink:type="simple">CUMV</named-content> 81643 tag no. 2254 <bold>E</bold> <italic><tp:taxon-name><tp:taxon-name-part taxon-name-part-type="genus">Ivindomyrus</tp:taxon-name-part> <tp:taxon-name-part taxon-name-part-type="species">marchei</tp:taxon-name-part></tp:taxon-name></italic> <named-content xmlns:xlink="http://www.w3.org/1999/xlink" content-type="dwc:institutional_code" xlink:type="simple">CUMV</named-content> 96827 tag no. JPS-1043 <bold>F</bold> <italic><tp:taxon-name><tp:taxon-name-part taxon-name-part-type="genus">Ivindomyrus</tp:taxon-name-part> <tp:taxon-name-part taxon-name-part-type="species">opdenboschi</tp:taxon-name-part></tp:taxon-name></italic> <named-content xmlns:xlink="http://www.w3.org/1999/xlink" content-type="dwc:institutional_code" xlink:type="simple">CUMV</named-content> 89324 tag no. 5654 <bold>G</bold> <italic><tp:taxon-name><tp:taxon-name-part taxon-name-part-type="genus">Hippopotamyrus</tp:taxon-name-part> <tp:taxon-name-part taxon-name-part-type="species">castor</tp:taxon-name-part></tp:taxon-name></italic> <named-content xmlns:xlink="http://www.w3.org/1999/xlink" content-type="dwc:institutional_code" xlink:type="simple">CUMV</named-content> 89955 tag no. 6033 <bold>H</bold> <italic><tp:taxon-name><tp:taxon-name-part taxon-name-part-type="genus">Paramormyrops</tp:taxon-name-part></tp:taxon-name></italic> sp. “SN4” <named-content xmlns:xlink="http://www.w3.org/1999/xlink" content-type="dwc:institutional_code" xlink:type="simple">CUMV</named-content> 81322. Scale bars = 1 millimeter.</p></caption><graphic xmlns:xlink="http://www.w3.org/1999/xlink" xlink:href="zookeys-561-117-g006.jpg" position="float" orientation="portrait" xlink:type="simple" id="oo_77126.jpg"/></fig><fig id="F4" position="float" orientation="portrait"><label>Figure 4.</label><caption><p>
          <bold>A</bold> Three superimposed <abbrev xmlns:xlink="http://www.w3.org/1999/xlink" xlink:type="simple"><def><p>electric organ discharge </p></def>(EOD)</abbrev> waveform recordings of <italic><tp:taxon-name><tp:taxon-name-part taxon-name-part-type="genus">Cryptomyrus</tp:taxon-name-part> <tp:taxon-name-part taxon-name-part-type="species">ogoouensis</tp:taxon-name-part></tp:taxon-name></italic> holotype <named-content xmlns:xlink="http://www.w3.org/1999/xlink" content-type="dwc:institutional_code" xlink:type="simple">CUMV</named-content> 98155 (Macaulay Library #197475) recorded at 23.2 °C, head positivity upwards, X-axis = 1 millisecond, Y-axis tick marks indicate 20% of <abbrev xmlns:xlink="http://www.w3.org/1999/xlink" xlink:title="electric organ discharge" xlink:type="simple">EOD</abbrev> peak-to-peak height; P0, P1, P2 mark the positive and negative excursions in the waveform, P0 highlighted by 20× amplification; red dots indicate onset of P0, onset of P1 and offset of P2, respectively <bold>B</bold> Power spectrum of <abbrev xmlns:xlink="http://www.w3.org/1999/xlink" xlink:title="electric organ discharge" xlink:type="simple">EOD</abbrev> waveforms in A; red “+” symbols mark peak frequency and frequencies -3 dB below peak at 4300 Hz.</p></caption><graphic xmlns:xlink="http://www.w3.org/1999/xlink" xlink:href="zookeys-561-117-g004.jpg" position="float" orientation="portrait" xlink:type="simple" id="oo_77124.jpg"/></fig></tp:treatment-sec><ref-list><ref id="B57"><mixed-citation xmlns:xlink="http://www.w3.org/1999/xlink" xlink:type="simple">
          <person-group><name name-style="western"><surname>Sullivan</surname><given-names>JP</given-names></name><name name-style="western"><surname>Lavoué</surname><given-names>S</given-names></name><name name-style="western"><surname>Hopkins</surname><given-names>CD</given-names></name></person-group> (<year>2000</year>) <article-title>Molecular systematics of the African electric fishes (<tp:taxon-name><tp:taxon-name-part taxon-name-part-type="superfamily">Mormyroidea</tp:taxon-name-part></tp:taxon-name>: <tp:taxon-name><tp:taxon-name-part taxon-name-part-type="subclass">Teleostei</tp:taxon-name-part></tp:taxon-name>) and a model for the evolution of their electric organs.</article-title> <source>Journal of Experimental Biology</source> <volume>203</volume>(<issue>4</issue>): <fpage>665</fpage>–<lpage>683</lpage>. <ext-link xlink:type="simple" ext-link-type="uri" xlink:href="http://jeb.biologists.org/content/203/4/665.refs">http://jeb.biologists.org/content/203/4/665.refs</ext-link></mixed-citation></ref></ref-list></tp:taxon-treatment>
