# Supplementary material for: Cryptomyrus: a new genus of Mormyridae (Teleostei, Osteoglossomorpha) with two new species from Gabon, West-Central Africa
Source: Zookeys. 2016 Feb 8;(561):117–50. doi: 10.3897/zookeys.561.7137 (PMC4768369; doi:10.3897/zookeys.561.7137)
Supplement: XML Treatment for Cryptomyrus ona [file zookeys.561.7137-treatment3.xml]

<!DOCTYPE tp:taxon-treatment
  PUBLIC "-//TaxonX//DTD Taxonomic Treatment Publishing DTD v0 20100105//EN" "tax-treatment-NSO.dtd">
<tp:taxon-treatment xmlns:tp="http://www.plazi.org/taxpub"><tp:treatment-meta><kwd-group><label>Taxon classification</label><kwd><named-content content-type="kingdom">Animalia</named-content></kwd><kwd><named-content content-type="order">Osteoglossiformes</named-content></kwd><kwd><named-content content-type="family">Mormyridae</named-content></kwd></kwd-group><mixed-citation publication-type="journal"><person-group><name><surname>Sullivan</surname><given-names>John P.</given-names></name><name><surname>Lavoué</surname><given-names>Sébastien</given-names></name><name><surname>Hopkins</surname><given-names>Carl D.</given-names></name></person-group><article-title><italic><tp:taxon-name><tp:taxon-name-part taxon-name-part-type="genus">Cryptomyrus</tp:taxon-name-part></tp:taxon-name></italic>: a new genus of <tp:taxon-name><tp:taxon-name-part taxon-name-part-type="family">Mormyridae</tp:taxon-name-part></tp:taxon-name> (<tp:taxon-name><tp:taxon-name-part taxon-name-part-type="subclass">Teleostei</tp:taxon-name-part></tp:taxon-name>, <tp:taxon-name><tp:taxon-name-part taxon-name-part-type="superorder">Osteoglossomorpha</tp:taxon-name-part></tp:taxon-name>) with two new species from Gabon, West-Central Africa</article-title><source>Zookeys</source><day>8</day><month>2</month><year>2016</year><volume>2016</volume><issue>561</issue><fpage>117</fpage><lpage>150</lpage><pub-id pub-id-type="doi">10.3897/zookeys.561.7137</pub-id></mixed-citation></tp:treatment-meta><tp:nomenclature><tp:taxon-name>
            <tp:taxon-name-part taxon-name-part-type="genus">Cryptomyrus</tp:taxon-name-part>
            <tp:taxon-name-part taxon-name-part-type="species">ona</tp:taxon-name-part>
            <object-id xmlns:xlink="http://www.w3.org/1999/xlink" content-type="zoobank" xlink:type="simple">http://zoobank.org/D75443F1-97B6-4A89-B1C4-EC06167D47A5</object-id>
          </tp:taxon-name><tp:taxon-status xmlns:xlink="http://www.w3.org/1999/xlink" xlink:type="simple">sp. n.</tp:taxon-status><xref ref-type="fig" rid="F8">Figs 8</xref><xref ref-type="fig" rid="F9">, 9</xref><xref ref-type="table" rid="T4">; Table 4</xref><!--PageBreak--><!--PageBreak--><!--PageBreak--></tp:nomenclature><tp:treatment-sec sec-type="Holotype"><title>Holotype.</title><p>
            <named-content xmlns:xlink="http://www.w3.org/1999/xlink" content-type="dwc:institutional_code" xlink:type="simple">
              MNHN
            </named-content> 2003-0425, 120.6 mm <abbrev xmlns:xlink="http://www.w3.org/1999/xlink" xlink:title="total length" xlink:type="simple">TL</abbrev>, 107.8 <abbrev xmlns:xlink="http://www.w3.org/1999/xlink" xlink:title="standard length" xlink:type="simple">SL</abbrev>, male; Nyanga Province, Gabon: Moukalaba River very near its confluence with the Nyanga River, just above ferry landing on Tchibanga-Digoudou road, <named-content xmlns:xlink="http://www.w3.org/1999/xlink" content-type="dwc:verbatimCoordinates" xlink:type="simple">2°47.3400'S, 10°43.7160'E</named-content>, gill net at night, S. Lavoué &amp; V. Mamonekene, 23 July 2001.</p></tp:treatment-sec><tp:treatment-sec sec-type="Other (non-type) specimen"><title>Other (non-type) specimen.</title><p>
            <named-content xmlns:xlink="http://www.w3.org/1999/xlink" content-type="dwc:institutional_code" xlink:type="simple">CUMV</named-content> 98647, 115.1 mm <abbrev xmlns:xlink="http://www.w3.org/1999/xlink" xlink:title="total length" xlink:type="simple">TL</abbrev>, 98.1 mm <abbrev xmlns:xlink="http://www.w3.org/1999/xlink" xlink:title="standard length" xlink:type="simple">SL</abbrev>, male; Ngounié Province, Gabon: Mabounié River (Lower Ngounié-Ogooué River basin), Station HBG-010, <named-content xmlns:xlink="http://www.w3.org/1999/xlink" content-type="dwc:verbatimCoordinates" xlink:type="simple">0°45.1692'S, 010°32.9202'E</named-content>, gill net at night, Y. Fermon, J.H. Mve Beh, &amp; J.D. Mbega, 21 February 2012.</p></tp:treatment-sec><tp:treatment-sec sec-type="Diagnosis"><title>Diagnosis.</title><p>
            <italic><tp:taxon-name><tp:taxon-name-part taxon-name-part-type="genus">Cryptomyrus</tp:taxon-name-part> <tp:taxon-name-part taxon-name-part-type="species">ona</tp:taxon-name-part></tp:taxon-name></italic> sp. n. is readily differentiated from its sole congener, <italic><tp:taxon-name><tp:taxon-name-part taxon-name-part-type="genus">Cryptomyrus</tp:taxon-name-part> <tp:taxon-name-part taxon-name-part-type="species">ogoouensis</tp:taxon-name-part></tp:taxon-name></italic> sp. n., in having an anal-fin origin located only just in advance of the dorsal fin (first dorsal ray above anal-fin ray 3 vs. first dorsal-fin ray above anal-fin ray 7), a deep caudal peduncle (6.0–6.8% <abbrev xmlns:xlink="http://www.w3.org/1999/xlink" xlink:title="standard length" xlink:type="simple">SL</abbrev> vs. 5.1% <abbrev xmlns:xlink="http://www.w3.org/1999/xlink" xlink:title="standard length" xlink:type="simple">SL</abbrev>), and lobes of caudal fin markedly shorter than caudal peduncle (vs. nearly as long as peduncle).</p></tp:treatment-sec><tp:treatment-sec sec-type="Description"><title>Description.</title><p>Morphometric and meristic data for holotype (male, 107.8 mm <abbrev xmlns:xlink="http://www.w3.org/1999/xlink" xlink:title="standard length" xlink:type="simple">SL</abbrev>) presented in Table <xref ref-type="table" rid="T4">4</xref>. Maximum size of this species unknown. Body fusiform with dorsal and ventral profiles gently convex, greatest body depth between terminus of pelvic fin and urogenital pore. Body compressed, widest at head. Dorsal head profile gently convex with shallow slope downwards to snout, slight inflection between snout and head above eye. Ventral profile of head with marked concavity between gular region and chin, with body depth increasing rapidly from here to below pelvic fin origin. Snout bulbous, rounded, tip <!--PageBreak-->below horizontal through center of eye, projecting above upper lip. Nostrils well separated from each other and from eye; posterior naris at level of bottom of orbit, anterior naris below line through center of eye; straight line drawn through nostrils passes through tip of snout and just below pectoral-fin origin. Mouth subinferior, small; rictus below posterior naris, in advance of eye. Chin swelling modest, but broad, nonprotrusive. Premaxillary teeth 5, strongly notched, dentary teeth 6, spatulate, center four oriented horizontally, center two with broad contact between inner edges which are longer than outer edges, projecting well beyond neighboring pair to which they are closely appressed, trowel-like (Fig. <xref ref-type="fig" rid="F6">6</xref>). Eye large, laterally positioned on head. Predorsal distance equal to preanal distance; anal fin only slightly in advance of dorsal fin: first dorsal-fin ray above first or second branched anal-fin ray; dorsal and anal fins with short bases. Dorsal-fin rays 3+18, anal-fin <!--PageBreak-->rays 3+21; 2 anal-fin rays beyond last dorsal-fin ray. Dorsal fin with falcate posterior margin. Longest dorsal-fin ray is first branched ray; next 10 rays successively shorter; next 5 rays approximately equal in length, final 2 rays longer. Anal-fin ray with gently falcate posterior margin. Longest anal-fin ray is second branched ray; next 10 rays successively shorter, next 6 rays more or less equal in length, final 3 successively longer. Pectoral fin with 10 rays, tip pointed, extending beyond the origin of the pelvic fin, but short of halfway. Pelvic fin with 6 rays, closer to pectoral than to anal. Caudal peduncle deep, depth at middle of peduncle slightly deeper than at origin. Caudal fin deeply forked with 20 rays in each lobe, lobes short, scaled at their bases with bluntly pointed ends; distance from caudal flexion to caudal tips shorter than <abbrev xmlns:xlink="http://www.w3.org/1999/xlink" xlink:title="caudal peduncle length" xlink:type="simple">CPL</abbrev>. Body scales thin, cycloid, head naked. Body scales large along sides, smaller dorsally: 42 pierced lateral line scales + 2 unpierced along midlateral line, 18 scales in transverse series between origins of dorsal and anal fins, 9 from pelvic fin to midlateral line, 12 around caudal peduncle. Total vertebrae 41, epineurals associated with vertebrae 1–8, pleural ribs directly attached to vertebral centra 2–13, ribs displaced beneath haemal arches on vertebrae 14–17, caudal vertebrae 18–41. Hypurals 1 &amp; 2 unfused.</p><fig id="F8" position="float" orientation="portrait"><label>Figure 8.</label><caption><p>Holotype of <italic><tp:taxon-name><tp:taxon-name-part taxon-name-part-type="genus">Cryptomyrus</tp:taxon-name-part> <tp:taxon-name-part taxon-name-part-type="species">ona</tp:taxon-name-part></tp:taxon-name></italic> <named-content xmlns:xlink="http://www.w3.org/1999/xlink" content-type="dwc:institutional_code" xlink:type="simple">MNHN</named-content> 2003-0425, male, 110 mm <abbrev xmlns:xlink="http://www.w3.org/1999/xlink" xlink:title="standard length" xlink:type="simple">SL</abbrev>, Moukalaba River near confluence with Nyanga River, Nyanga Province, Gabon. Preserved specimen shown above radiograph and photo of specimen shortly after collection. Scale bar = 1 centimeter.</p></caption><graphic xmlns:xlink="http://www.w3.org/1999/xlink" xlink:href="zookeys-561-117-g008.jpg" position="float" orientation="portrait" xlink:type="simple" id="oo_77128.jpg"/></fig><fig id="F9" position="float" orientation="portrait"><label>Figure 9.</label><caption><p>Non-type specimen of <italic><tp:taxon-name><tp:taxon-name-part taxon-name-part-type="genus">Cryptomyrus</tp:taxon-name-part> <tp:taxon-name-part taxon-name-part-type="species">ona</tp:taxon-name-part></tp:taxon-name></italic> <named-content xmlns:xlink="http://www.w3.org/1999/xlink" content-type="dwc:institutional_code" xlink:type="simple">CUMV</named-content> 98647, male, 98 mm <abbrev xmlns:xlink="http://www.w3.org/1999/xlink" xlink:title="standard length" xlink:type="simple">SL</abbrev>, Mabounié River, tributary of Ngounié River, Ogooué River basin, Ngounié Province, Gabon. Left and right views of preserved specimen above radiograph. Scale bar = 1 centimeter.</p></caption><graphic xmlns:xlink="http://www.w3.org/1999/xlink" xlink:href="zookeys-561-117-g009.jpg" position="float" orientation="portrait" xlink:type="simple" id="oo_77129.jpg"/></fig></tp:treatment-sec><tp:treatment-sec sec-type="Color"><title>Color.</title><p>Photo of holotype specimen recovered from gill net, several hours post-mortem, shows a purplish-gray body, darker along dorsum, with whitish marbling/speckling on lower half of head and along belly to anal fin and diffuse band of pigment below dorsal fin occupying 4 scales, darker above, lighter or absent above anal fin. Numerous depigmented spots over electroreceptors conspicuous on snout, top of head, belly and upper back. Fins with darkly pigmented rays, interradial membranes hyaline. In preservation, body yellowish tan.</p></tp:treatment-sec><tp:treatment-sec sec-type="Electric organ discharge"><title>Electric organ discharge.</title><p>Unknown.</p></tp:treatment-sec><tp:treatment-sec sec-type="Etymology"><title>Etymology.</title><p>The specific epithet is a noun in apposition that honors Marc Ona Essangui, Gabonese environmental and civic activist, founder and executive director of the NGO Brainforest and recipient of the 2009 Goldman Environmental Prize, in appreciation for his efforts to protect Gabon’s equatorial forests and wetlands.</p></tp:treatment-sec><tp:treatment-sec sec-type="Distribution and ecology"><title>Distribution and ecology.</title><p>Known from the type locality in the Moukalaba River at its confluence with the Nyanga River. A second specimen referred to this species comes from the Mabounié River, a small right-bank affluent of the lower Ngounié River, below Samba Falls. Both specimens were caught by gill net at night. At the type locality we recorded water temperature of 23.6 °C, pH of 8.0, water conductivity of 116.0 μS/cm and dissolved oxygen of 4.98 mg/l. Water conductivity at the Mabounié River at time of collection of that specimen was 48 μS/cm.</p></tp:treatment-sec><tp:treatment-sec><!--Section generated to contain objects referenced in tp:taxon-treatment.--><table-wrap id="T4" position="float" orientation="portrait"><label>Table 4.</label><caption><p>Descriptive morphometrics and meristics. Data shown for holotype of <italic><tp:taxon-name><tp:taxon-name-part taxon-name-part-type="genus">Cryptomyrus</tp:taxon-name-part> <tp:taxon-name-part taxon-name-part-type="species">ogoouensis</tp:taxon-name-part></tp:taxon-name></italic> sp. n. (<named-content xmlns:xlink="http://www.w3.org/1999/xlink" content-type="dwc:institutional_code" xlink:type="simple">CUMV</named-content> 98155) and the holotype (<named-content xmlns:xlink="http://www.w3.org/1999/xlink" content-type="dwc:institutional_code" xlink:type="simple">MNHN</named-content> 2003-0425) and second specimen (<named-content xmlns:xlink="http://www.w3.org/1999/xlink" content-type="dwc:institutional_code" xlink:type="simple">CUMV</named-content> 98647) of <italic><tp:taxon-name><tp:taxon-name-part taxon-name-part-type="genus">Cryptomyrus</tp:taxon-name-part> <tp:taxon-name-part taxon-name-part-type="species">ona</tp:taxon-name-part></tp:taxon-name></italic> sp. n. expressed in millimeters (mm) and as a percent of standard measures.</p></caption><table id="TID0EUKBI" rules="all"><tbody><tr><th rowspan="1" colspan="1">Character</th><th rowspan="1" colspan="1">
              <italic><tp:taxon-name><tp:taxon-name-part taxon-name-part-type="genus">Cryptomyrus</tp:taxon-name-part> <tp:taxon-name-part taxon-name-part-type="species">ogoouensis</tp:taxon-name-part></tp:taxon-name></italic> sp. n.<break/> Holotype<break/> <named-content xmlns:xlink="http://www.w3.org/1999/xlink" content-type="dwc:institutional_code" xlink:type="simple">CUMV</named-content> 98155<break/> Ogooué River at Doumé</th><th rowspan="1" colspan="1">
              <italic><tp:taxon-name><tp:taxon-name-part taxon-name-part-type="genus">Cryptomyrus</tp:taxon-name-part> <tp:taxon-name-part taxon-name-part-type="species">ona</tp:taxon-name-part></tp:taxon-name></italic> sp. n.<break/> Holotype<break/> <named-content xmlns:xlink="http://www.w3.org/1999/xlink" content-type="dwc:institutional_code" xlink:type="simple">MNHN</named-content> 2003-0425<break/> Moukalaba River</th><th rowspan="1" colspan="1">
              <italic><tp:taxon-name><tp:taxon-name-part taxon-name-part-type="genus">Cryptomyrus</tp:taxon-name-part> <tp:taxon-name-part taxon-name-part-type="species">ona</tp:taxon-name-part></tp:taxon-name></italic> sp. n.<break/> Non-type<break/> <named-content xmlns:xlink="http://www.w3.org/1999/xlink" content-type="dwc:institutional_code" xlink:type="simple">CUMV</named-content> 98647<break/> Mabounié River</th></tr><tr><td rowspan="1" colspan="1">Standard length (<abbrev xmlns:xlink="http://www.w3.org/1999/xlink" xlink:title="standard length" xlink:type="simple">SL</abbrev>), mm</td><td rowspan="1" colspan="1">111.6</td><td rowspan="1" colspan="1">107.8</td><td rowspan="1" colspan="1">98.1</td></tr><tr><td rowspan="1" colspan="1">Head length (<abbrev xmlns:xlink="http://www.w3.org/1999/xlink" xlink:title="head length" xlink:type="simple">HL</abbrev>), mm</td><td rowspan="1" colspan="1">24.3</td><td rowspan="1" colspan="1">24.3</td><td rowspan="1" colspan="1">22.6</td></tr><tr><td rowspan="1" colspan="4">
              <bold>Percent of <abbrev xmlns:xlink="http://www.w3.org/1999/xlink" xlink:title="standard length" xlink:type="simple">SL</abbrev></bold>
            </td></tr><tr><td rowspan="1" colspan="1">Body depth at pelvic fin (<abbrev xmlns:xlink="http://www.w3.org/1999/xlink" xlink:title="body depth" xlink:type="simple">BD</abbrev>)</td><td rowspan="1" colspan="1">23.4</td><td rowspan="1" colspan="1">24.2</td><td rowspan="1" colspan="1">20.8</td></tr><tr><td rowspan="1" colspan="1">Head length (membrane) (<abbrev xmlns:xlink="http://www.w3.org/1999/xlink" xlink:title="head length" xlink:type="simple">HL</abbrev>)</td><td rowspan="1" colspan="1">21.8</td><td rowspan="1" colspan="1">22.6</td><td rowspan="1" colspan="1">23.0</td></tr><tr><td rowspan="1" colspan="1">Head length (opercle bone) (<abbrev xmlns:xlink="http://www.w3.org/1999/xlink" xlink:title="head length to the end of the opercle bone" xlink:type="simple">HLBO</abbrev>)</td><td rowspan="1" colspan="1">18.1</td><td rowspan="1" colspan="1">20.3</td><td rowspan="1" colspan="1">19.6</td></tr><tr><td rowspan="1" colspan="1">Predorsal distance (<abbrev xmlns:xlink="http://www.w3.org/1999/xlink" xlink:title="predorsal distance" xlink:type="simple">PDD</abbrev>)</td><td rowspan="1" colspan="1">62.7</td><td rowspan="1" colspan="1">62.4</td><td rowspan="1" colspan="1">63.1</td></tr><tr><td rowspan="1" colspan="1">Preanal distance (<abbrev xmlns:xlink="http://www.w3.org/1999/xlink" xlink:title="preanal distance" xlink:type="simple">PAD</abbrev>)</td><td rowspan="1" colspan="1">55.0</td><td rowspan="1" colspan="1">62.3</td><td rowspan="1" colspan="1">58.7</td></tr><tr><td rowspan="1" colspan="1">Prepelvic distance (<abbrev xmlns:xlink="http://www.w3.org/1999/xlink" xlink:title="prepelvic distance" xlink:type="simple">PPLD</abbrev>)</td><td rowspan="1" colspan="1">35.0</td><td rowspan="1" colspan="1">40.2</td><td rowspan="1" colspan="1">35.7</td></tr><tr><td rowspan="1" colspan="1">Prepectoral distance (<abbrev xmlns:xlink="http://www.w3.org/1999/xlink" xlink:title="prepectoral distance" xlink:type="simple">PPCD</abbrev>)</td><td rowspan="1" colspan="1">21.5</td><td rowspan="1" colspan="1">24.5</td><td rowspan="1" colspan="1">21.8</td></tr><tr><td rowspan="1" colspan="1">Caudal peduncle depth (<abbrev xmlns:xlink="http://www.w3.org/1999/xlink" xlink:title="caudal peduncle depth" xlink:type="simple">CPD</abbrev>)</td><td rowspan="1" colspan="1">5.1</td><td rowspan="1" colspan="1">6.8</td><td rowspan="1" colspan="1">6.6</td></tr><tr><td rowspan="1" colspan="1">Caudal peduncle length (<abbrev xmlns:xlink="http://www.w3.org/1999/xlink" xlink:title="caudal peduncle length" xlink:type="simple">CPL</abbrev>)</td><td rowspan="1" colspan="1">16.4</td><td rowspan="1" colspan="1">18.0</td><td rowspan="1" colspan="1">18.6</td></tr><tr><td rowspan="1" colspan="1">Head width (<abbrev xmlns:xlink="http://www.w3.org/1999/xlink" xlink:title="head width" xlink:type="simple">HW</abbrev>)</td><td rowspan="1" colspan="1">10.1</td><td rowspan="1" colspan="1">10.7</td><td rowspan="1" colspan="1">11.0</td></tr><tr><td rowspan="1" colspan="1">Pectoral-fin length (<abbrev xmlns:xlink="http://www.w3.org/1999/xlink" xlink:title="pectoral-fin length" xlink:type="simple">PCFL</abbrev>)</td><td rowspan="1" colspan="1">18.8</td><td rowspan="1" colspan="1">18.5</td><td rowspan="1" colspan="1">17.8</td></tr><tr><td rowspan="1" colspan="1">Pelvic-fin length (<abbrev xmlns:xlink="http://www.w3.org/1999/xlink" xlink:title="pelvic-fin length" xlink:type="simple">PLFL</abbrev>)</td><td rowspan="1" colspan="1">11.6</td><td rowspan="1" colspan="1">10.9</td><td rowspan="1" colspan="1">12.7</td></tr><tr><td rowspan="1" colspan="1">Pelvic-anal-fin distance (<abbrev xmlns:xlink="http://www.w3.org/1999/xlink" xlink:title="pelvic-to-anal-fin distance" xlink:type="simple">DPLAF</abbrev>)</td><td rowspan="1" colspan="1">19.8</td><td rowspan="1" colspan="1">22.9</td><td rowspan="1" colspan="1">22.3</td></tr><tr><td rowspan="1" colspan="1">Pectoral-anal-fin distance (<abbrev xmlns:xlink="http://www.w3.org/1999/xlink" xlink:title="pectoral-to-anal-fin distance" xlink:type="simple">DPCAF</abbrev>)</td><td rowspan="1" colspan="1">33.9</td><td rowspan="1" colspan="1">37.8</td><td rowspan="1" colspan="1">37.3</td></tr><tr><td rowspan="1" colspan="1">Anal-fin base length (<abbrev xmlns:xlink="http://www.w3.org/1999/xlink" xlink:title="anal-fin length" xlink:type="simple">AFL</abbrev>)</td><td rowspan="1" colspan="1">29.5</td><td rowspan="1" colspan="1">22.1</td><td rowspan="1" colspan="1">24.3</td></tr><tr><td rowspan="1" colspan="1">Dorsal-fin base length (<abbrev xmlns:xlink="http://www.w3.org/1999/xlink" xlink:title="dorsal-fin length" xlink:type="simple">DFL</abbrev>)</td><td rowspan="1" colspan="1">23.2</td><td rowspan="1" colspan="1">19.4</td><td rowspan="1" colspan="1">20.0</td></tr><tr><td rowspan="1" colspan="4">
              <bold>Percent of <abbrev xmlns:xlink="http://www.w3.org/1999/xlink" xlink:title="head length" xlink:type="simple">HL</abbrev></bold>
            </td></tr><tr><td rowspan="1" colspan="1">Snout length (<abbrev xmlns:xlink="http://www.w3.org/1999/xlink" xlink:title="snout length" xlink:type="simple">SNL</abbrev>)</td><td rowspan="1" colspan="1">26.6</td><td rowspan="1" colspan="1">26.3</td><td rowspan="1" colspan="1">23.1</td></tr><tr><td rowspan="1" colspan="1">Post-orbital length (<abbrev xmlns:xlink="http://www.w3.org/1999/xlink" xlink:title="postorbital length" xlink:type="simple">POL</abbrev>)</td><td rowspan="1" colspan="1">59.0</td><td rowspan="1" colspan="1">59.6</td><td rowspan="1" colspan="1">59.5</td></tr><tr><td rowspan="1" colspan="1">Head width (<abbrev xmlns:xlink="http://www.w3.org/1999/xlink" xlink:title="head width" xlink:type="simple">HW</abbrev>)</td><td rowspan="1" colspan="1">46.1</td><td rowspan="1" colspan="1">47.5</td><td rowspan="1" colspan="1">47.7</td></tr><tr><td rowspan="1" colspan="1">Interorbital width (<abbrev xmlns:xlink="http://www.w3.org/1999/xlink" xlink:title="interorbital width" xlink:type="simple">IOW</abbrev>)</td><td rowspan="1" colspan="1">33.2</td><td rowspan="1" colspan="1">31.9</td><td rowspan="1" colspan="1">34.5</td></tr><tr><td rowspan="1" colspan="1">Head depth (<abbrev xmlns:xlink="http://www.w3.org/1999/xlink" xlink:title="head depth" xlink:type="simple">HD</abbrev>)</td><td rowspan="1" colspan="1">79.4</td><td rowspan="1" colspan="1">78.9</td><td rowspan="1" colspan="1">78.7</td></tr><tr><td rowspan="1" colspan="1">Eye diameter (<abbrev xmlns:xlink="http://www.w3.org/1999/xlink" xlink:title="eye diameter" xlink:type="simple">ED</abbrev>)</td><td rowspan="1" colspan="1">19.5</td><td rowspan="1" colspan="1">19.9</td><td rowspan="1" colspan="1">19.0</td></tr><tr><td rowspan="1" colspan="1">Inter-nostril distance (<abbrev xmlns:xlink="http://www.w3.org/1999/xlink" xlink:title="internarine distance" xlink:type="simple">DNN</abbrev>)</td><td rowspan="1" colspan="1">4.7</td><td rowspan="1" colspan="1">4.2</td><td rowspan="1" colspan="1">5.4</td></tr><tr><td rowspan="1" colspan="1">Nares-eye distance (<abbrev xmlns:xlink="http://www.w3.org/1999/xlink" xlink:title="posterior nares-eye distance" xlink:type="simple">DNE</abbrev>)</td><td rowspan="1" colspan="1">7.2</td><td rowspan="1" colspan="1">5.9</td><td rowspan="1" colspan="1">3.1</td></tr><tr><td rowspan="1" colspan="1">Mouth width (<abbrev xmlns:xlink="http://www.w3.org/1999/xlink" xlink:title="mouth width measured at the inner corner of the front of the mouth" xlink:type="simple">MW</abbrev>)</td><td rowspan="1" colspan="1">14.8</td><td rowspan="1" colspan="1">15.8</td><td rowspan="1" colspan="1">11.8</td></tr><tr><td rowspan="1" colspan="1">Ratios and angles</td><td rowspan="1" colspan="1"/><td rowspan="1" colspan="1"/><td rowspan="1" colspan="1"/></tr><tr><td rowspan="1" colspan="1">Inter-orbital width as % head width</td><td rowspan="1" colspan="1">72.0</td><td rowspan="1" colspan="1">67.2</td><td rowspan="1" colspan="1">72.3</td></tr><tr><td rowspan="1" colspan="1">Pre-anal distance/pre-dorsal distance</td><td rowspan="1" colspan="1">87.8</td><td rowspan="1" colspan="1">100.0</td><td rowspan="1" colspan="1">93.0</td></tr><tr><td rowspan="1" colspan="1">Inter-nostril width as % interorbital width</td><td rowspan="1" colspan="1">14.2</td><td rowspan="1" colspan="1">13.1</td><td rowspan="1" colspan="1">15.6</td></tr><tr><td rowspan="1" colspan="1">Caudal peduncle depth as % CP length</td><td rowspan="1" colspan="1">31.2</td><td rowspan="1" colspan="1">37.7</td><td rowspan="1" colspan="1">35.3</td></tr><tr><td rowspan="1" colspan="1">Length of dorsal/length of anal</td><td rowspan="1" colspan="1">78.5</td><td rowspan="1" colspan="1">87.7</td><td rowspan="1" colspan="1">82.5</td></tr><tr><td rowspan="1" colspan="4">
              <bold>Counts</bold>
            </td></tr><tr><td rowspan="1" colspan="1">Dorsal rays (simple+branched)</td><td rowspan="1" colspan="1">3+21=24</td><td rowspan="1" colspan="1">3+18=21</td><td rowspan="1" colspan="1">3+17=20</td></tr><tr><td rowspan="1" colspan="1">Anal rays (simple +branched)</td><td rowspan="1" colspan="1">3+28=31</td><td rowspan="1" colspan="1">3+21=24</td><td rowspan="1" colspan="1">3+22=25</td></tr><tr><td rowspan="1" colspan="1">Anal rays before dorsal</td><td rowspan="1" colspan="1">7</td><td rowspan="1" colspan="1">2</td><td rowspan="1" colspan="1">4</td></tr><tr><td rowspan="1" colspan="1">Anal rays beyond last dorsal ray</td><td rowspan="1" colspan="1">3</td><td rowspan="1" colspan="1">2</td><td rowspan="1" colspan="1">2</td></tr><tr><td rowspan="1" colspan="1">Pectoral rays</td><td rowspan="1" colspan="1">10</td><td rowspan="1" colspan="1">10</td><td rowspan="1" colspan="1">10</td></tr><tr><td rowspan="1" colspan="1">Pelvic rays</td><td rowspan="1" colspan="1">6</td><td rowspan="1" colspan="1">6</td><td rowspan="1" colspan="1">6</td></tr><tr><td rowspan="1" colspan="1">Total midlateral scales (pierced+unpierced)</td><td rowspan="1" colspan="1">43+2=45</td><td rowspan="1" colspan="1">42+2=44</td><td rowspan="1" colspan="1">42+2=44</td></tr><tr><td rowspan="1" colspan="1">Rows scales above lateral line to dorsal</td><td rowspan="1" colspan="1">9</td><td rowspan="1" colspan="1">9</td><td rowspan="1" colspan="1">7</td></tr><tr><td rowspan="1" colspan="1">Rows scales below lateral line to pelvic</td><td rowspan="1" colspan="1">9</td><td rowspan="1" colspan="1">9</td><td rowspan="1" colspan="1">10</td></tr><tr><td rowspan="1" colspan="1">Caudal peduncular scales</td><td rowspan="1" colspan="1">12</td><td rowspan="1" colspan="1">12</td><td rowspan="1" colspan="1">12</td></tr><tr><td rowspan="1" colspan="1">Teeth upper jaw/lower jaw</td><td rowspan="1" colspan="1">5/6</td><td rowspan="1" colspan="1">5/6</td><td rowspan="1" colspan="1">5/6</td></tr><tr><td rowspan="1" colspan="1">Total vertebrae</td><td rowspan="1" colspan="1">43</td><td rowspan="1" colspan="1">41</td><td rowspan="1" colspan="1">40</td></tr><tr><td rowspan="1" colspan="1">Hypurals 1 &amp; 2</td><td rowspan="1" colspan="1">unfused</td><td rowspan="1" colspan="1">unfused</td><td rowspan="1" colspan="1">unfused</td></tr></tbody></table></table-wrap><fig id="F6" position="float" orientation="portrait"><label>Figure 6.</label><caption><p>Mouth and dentary teeth in <bold>A</bold> <italic><tp:taxon-name><tp:taxon-name-part taxon-name-part-type="genus">Cryptomyrus</tp:taxon-name-part> <tp:taxon-name-part taxon-name-part-type="species">ogoouensis</tp:taxon-name-part></tp:taxon-name></italic> holotype <named-content xmlns:xlink="http://www.w3.org/1999/xlink" content-type="dwc:institutional_code" xlink:type="simple">CUMV</named-content> 98155 <bold>B</bold> <italic><tp:taxon-name><tp:taxon-name-part taxon-name-part-type="genus">Cryptomyrus</tp:taxon-name-part> <tp:taxon-name-part taxon-name-part-type="species">ona</tp:taxon-name-part></tp:taxon-name></italic> holotype <named-content xmlns:xlink="http://www.w3.org/1999/xlink" content-type="dwc:institutional_code" xlink:type="simple">MNHN</named-content> 2003-0425 <bold>C</bold> <italic><tp:taxon-name><tp:taxon-name-part taxon-name-part-type="genus">Cryptomyrus</tp:taxon-name-part> <tp:taxon-name-part taxon-name-part-type="species">ona</tp:taxon-name-part></tp:taxon-name></italic> non-type <named-content xmlns:xlink="http://www.w3.org/1999/xlink" content-type="dwc:institutional_code" xlink:type="simple">CUMV</named-content> 9864; dentary teeth in <bold>D</bold> <italic><tp:taxon-name><tp:taxon-name-part taxon-name-part-type="genus">Boulengeromyrus</tp:taxon-name-part> <tp:taxon-name-part taxon-name-part-type="species">knoepffleri</tp:taxon-name-part></tp:taxon-name></italic> <named-content xmlns:xlink="http://www.w3.org/1999/xlink" content-type="dwc:institutional_code" xlink:type="simple">CUMV</named-content> 81643 tag no. 2254 <bold>E</bold> <italic><tp:taxon-name><tp:taxon-name-part taxon-name-part-type="genus">Ivindomyrus</tp:taxon-name-part> <tp:taxon-name-part taxon-name-part-type="species">marchei</tp:taxon-name-part></tp:taxon-name></italic> <named-content xmlns:xlink="http://www.w3.org/1999/xlink" content-type="dwc:institutional_code" xlink:type="simple">CUMV</named-content> 96827 tag no. JPS-1043 <bold>F</bold> <italic><tp:taxon-name><tp:taxon-name-part taxon-name-part-type="genus">Ivindomyrus</tp:taxon-name-part> <tp:taxon-name-part taxon-name-part-type="species">opdenboschi</tp:taxon-name-part></tp:taxon-name></italic> <named-content xmlns:xlink="http://www.w3.org/1999/xlink" content-type="dwc:institutional_code" xlink:type="simple">CUMV</named-content> 89324 tag no. 5654 <bold>G</bold> <italic><tp:taxon-name><tp:taxon-name-part taxon-name-part-type="genus">Hippopotamyrus</tp:taxon-name-part> <tp:taxon-name-part taxon-name-part-type="species">castor</tp:taxon-name-part></tp:taxon-name></italic> <named-content xmlns:xlink="http://www.w3.org/1999/xlink" content-type="dwc:institutional_code" xlink:type="simple">CUMV</named-content> 89955 tag no. 6033 <bold>H</bold> <italic><tp:taxon-name><tp:taxon-name-part taxon-name-part-type="genus">Paramormyrops</tp:taxon-name-part></tp:taxon-name></italic> sp. “SN4” <named-content xmlns:xlink="http://www.w3.org/1999/xlink" content-type="dwc:institutional_code" xlink:type="simple">CUMV</named-content> 81322. Scale bars = 1 millimeter.</p></caption><graphic xmlns:xlink="http://www.w3.org/1999/xlink" xlink:href="zookeys-561-117-g006.jpg" position="float" orientation="portrait" xlink:type="simple" id="oo_77126.jpg"/></fig></tp:treatment-sec></tp:taxon-treatment>
